# Supplementary material for: Plasma Proteomic Analysis Reveals the Potential Role of Lectin and Alternative Complement Pathways in IgA Vasculitis Pathogenesis
Source: Diagnostics (Basel). 2023 May 12;13(10):1729. doi: 10.3390/diagnostics13101729 (PMC10217085; doi:10.3390/diagnostics13101729)
Supplement: Supplementary file 1 [file diagnostics-13-01729-s001.zip]

Archive with 1 entries (1 files):
- diagnostics-2271109-supplementary.pdf
